# Supplementary material for: Construction of recombinant fluorescent LSDV for high-throughput screening of antiviral drugs
Source: Vet Res. 2024 Mar 16;55:33. doi: 10.1186/s13567-024-01281-2 (PMC10943802; doi:10.1186/s13567-024-01281-2)
Supplement: Supplementary file 1 — Additional file 1. A library of natural Chinese medicinal monomers (100 compounds) for antiviral compounds. [file 13567_2024_1281_MOESM1_ESM.xlsx]

## Sheet: Sheet1
Name	CAS		Formula	MolWt
Acetamide	60-35-5		C2H5NO	59.07
Urea	57-13-6		CH4N2O	60.06
Ammonium formate	540-69-2		CH5NO2	63.06
Isoxazole	288-14-2		C3H3NO	69.06
glycine	56-40-6		C2H5NO2	75.06
Glycolic acid	79-14-1		C2H4O3	76.05
(±)-1,2-Propanediol	57-55-6		C3H8O2	76.09
1,3-Propanediol	504-63-2		C3H8O2	76.09
2-Methylbutyraldehyde	96-17-3		C5H10O	86.13
3-Methyl-2-buten-1-ol	556-82-1		C5H10O	86.13
Pyruvic acid	127-17-3		C3H4O3	88.06
Allyl Methyl Sulfide	10152-76-8		C4H8S	88.17
D-Alanine	338-69-2		C3H7NO2	89.09
Sarcosine	107-97-1		C3H7NO2	89.09
alanine	56-41-7		C3H7NO2	89.09
beta-Alanine	107-95-9		C3H7NO2	89.09
Urethane	51-79-6		C3H7NO2	89.09
Oxalic acid	144-62-7		C2H2O4	90.03
L-Lactic acid	79-33-4		C3H6O3	90.08
(2R,3R)-(-)-2,3-Butanediol	24347-58-8		C4H10O2	90.12
2,3-Butanediol	513-85-9		C4H10O2	90.12
1,3-BUTANEDIOL	107-88-0		C4H10O2	90.12
Emodin	518-82-1		C15H10O5	270.24
2-Methylpyrazine	109-08-0		C5H6N2	94.11
Dimethyl sulfone	67-71-0		C2H6O2S	94.13
Guanidine hydrochloride	50-01-1		CH6ClN3	95.53
Trimethylamine hydrochloride	593-81-7		C3H10ClN	95.57
Alpha-Angelica Lactone	591-12-8		C5H6O2	98.1
Tulipalin A	547-65-9		C5H6O2	98.1
3-Amino-5-methylisoxazole	1072-67-9		C4H6N2O	98.1
trans-2-Hexenal	6728-26-3		C6H10O	98.14
N-Methylpyrrolidone	872-50-4		C5H9NO	99.13
Succinic anhydride	108-30-5		C4H4O3	100.07
Angelic Acid	565-63-9		C5H8O2	100.12
Tiglic acid	80-59-1		C5H8O2	100.12
4-Pentenoic acid	591-80-0		C5H8O2	100.12
cis-3-Hexen-1-ol	928-96-1		C6H12O	100.16
L-2-Azetidinecarboxylic acid	2133-34-8		C4H7NO2	101.1
Azetidine-2-carboxylic acid	2517-04-6		C4H7NO2	101.1
3-Methylbutanoic acid	503-74-2		C5H10O2	102.13
1-Hexanol	111-27-3		C6H14O	102.17
4-Aminobutyric acid	56-12-2		C4H9NO2	103.12
Malonic acid	141-82-2		C3H4O4	104.06
serine	56-45-1		C3H7NO3	105.09
DL-Serine	302-84-1		C3H7NO3	105.09
Benzaldehyde	100-52-7		C7H6O	106.12
Benzyl alcohol	100-51-6		C7H8O	108.14
2-Acetylpyrrole	1072-83-9		C6H7NO	109.13
3-Pyridinemethanol	100-55-0		C6H7NO	109.13
2-(Hydroxymethyl)pyridine	586-98-1		C6H7NO	109.13
Diethylamine hydrochloride	660-68-4		C4H12ClN	109.6
5-Methyl-2-furaldehyde	620-02-0		C6H6O2	110.11
Pyrrole-2-carboxylic acid	634-97-9		C5H5NO2	111.1
Cytosine	71-30-7		C4H5N3O	111.1
Histamine	51-45-6		C5H9N3	111.15
Pyromeconic acid	496-63-9		C5H4O3	112.08
2-Furoic acid	88-14-2		C5H4O3	112.08
3-Furoic acid	488-93-7		C5H4O3	112.08
Uracil	66-22-8		C4H4N2O2	112.09
Sorbic acid	110-44-1		C6H8O2	112.13
3-Amino-2-piperidinone	1892-22-4		C5H10N2O	114.15
D-Proline	344-25-2		C5H9NO2	115.13
proline	147-85-3		C5H9NO2	115.13
Maleic acid	110-16-7		C4H4O4	116.07
Fumaric acid	110-17-8		C4H4O4	116.1
Ethyl pyruvate	617-35-6		C5H8O3	116.11
Levulinic acid	123-76-2		C5H8O3	116.12
2-METHYLVALERIC ACID	97-61-0		C6H12O2	116.16
2-Heptanol	543-49-7		C7H16O	116.2
L-Valine	72-18-4		C5H11NO2	117.14
Betaine	107-43-7		C5H11NO2	117.15
Indole	120-72-9		C8H7N	117.15
Methylmalonic acid	516-05-2		C4H6O4	118.09
Succinic acid	110-15-6		C4H6O4	118.09
Indazole	271-44-3		C7H6N2	118.14
L-Homoserine	672-15-1		C4H9NO3	119.12
threonine	72-19-5		C4H9NO3	119.12
Purine	120-73-0		C5H4N4	120.11
Acetophenone	98-86-2		C8H8O	120.15
4-Vinylphenol	2628-17-3		C8H8O	120.15
2,3-Dihydrobenzofuran	496-16-2		C8H8O	120.15
Phenylacetaldehyde	122-78-1		C8H8O	120.15
Benzamide	55-21-0		C7H7NO	121.14
cysteine	52-90-4		C3H7NO2S	121.15
N-Benzylmethylamine	103-67-3		C8H11N	121.18
D-Threitol	2418-52-2		C4H10O4	122.12
2-Acetylpyrazine	22047-25-2		C6H6N2O	122.12
3-Hydroxybenzaldehyde	100-83-4		C7H6O2	122.12
p-Hydroxybenzaldehyde	123-08-0		C7H6O2	122.12
Benzoic acid	65-85-0		C7H6O2	122.12
Erythritol	149-32-6		C4H10O4	122.12
Nicotinamide	98-92-0		C6H6N2O	122.12
Aloe emodin	481-72-1		C15H10O5	270.24
Phenethyl alcohol	60-12-8		C8H10O	122.16
4-Ethylphenol	123-07-9		C8H10O	122.17
Methyl propyl disulfide	2179-60-4		C4H10S2	122.25
Isonicotinic acid	55-22-1		C6H5NO2	123.11
Nicotinic acid	59-67-6		C6H5NO2	123.11
4-HOBA	696-60-6		C7H9NO	123.15
Anemoside B4	129741-57-7		C59H96O26	1221.38
